# Supplementary material for: Rational Method for Structural Simplification as Key Step in Hit Discovery: The Case of FGFR2 and IGF1R Dual Inhibitors
Source: Int J Mol Sci. 2025 May 7;26(9):4457. doi: 10.3390/ijms26094457 (PMC12072306; doi:10.3390/ijms26094457)
Supplement: Supplementary file 1 [file ijms-26-04457-s001.zip]

Archive with 1 entries (1 files):
- ijms-3571404-supplementary.pdf
